# Supplementary material for: The causal relationship between physical activity, sedentary time and idiopathic pulmonary fibrosis risk: a Mendelian randomization study
Source: Respir Res. 2023 Nov 20;24:291. doi: 10.1186/s12931-023-02610-3 (PMC10658800; doi:10.1186/s12931-023-02610-3)
Supplement: Supplementary file 1 — Additional file 1: Table S1. Instrument variables of Moderate-to-vigorous physical activity. Table S2. Instrument variables of Average acceleration. Table S3. Instrument variables of Sedentary time. [file 12931_2023_2610_MOESM1_ESM.xlsx]

## Sheet: Table S1
Supplementary Table S1. Instrument variables of Moderate-to-vigorous physical activity
SNP	effect_allele	other_allele	beta	eaf	pval	se	F
rs10145335	G	A	-0.0141221	0.749389	2.7e-08	0.00254139	30.8785
rs1043595	G	A	0.014411	0.717135	4.3e-09	0.00245416	34.4812
rs1186721	G	A	-0.01299	0.684156	4.4e-08	0.00237226	29.9843
rs12912808	C	T	0.017546	0.851393	1.7e-08	0.00310889	31.8526
rs1921981	G	A	0.013037	0.674353	3.8e-08	0.00237139	30.2238
rs1972763	C	T	0.0128383	0.342372	3.3e-08	0.00232366	30.526
rs1974771	G	A	-0.0213389	0.900025	6.6e-09	0.00367836	33.6539
rs2035562	A	G	-0.0138763	0.327517	3.9e-09	0.00235606	34.6876
rs2114286	A	G	-0.0122453	0.465757	3.3e-08	0.00221725	30.5007
rs2942127	G	A	0.016037	0.175356	3.3e-08	0.00290278	30.5224
rs2988004	T	G	-0.0131708	0.557755	4.1e-09	0.00223979	34.5788
rs429358	T	C	-0.0219822	0.845828	6.1e-13	0.00305356	51.8238
rs4886868	T	G	-0.0124954	0.414138	3.5e-08	0.00226611	30.4045
rs7326482	G	T	-0.0129605	0.384837	1.6e-08	0.00229416	31.9151
rs77742115	T	C	-0.018348	0.861681	9.6e-09	0.00319777	32.9218
rs7804463	T	C	0.0150095	0.529576	1.2e-11	0.00221333	45.9875
rs877483	T	C	0.0122277	0.433185	4e-08	0.00222756	30.1322
rs921915	T	C	-0.0138882	0.412095	5.7e-10	0.00224013	38.4366

## Sheet: Table S2
Supplementary Table S2. Instrument variables of Average acceleration
SNP	effect_allele	other_allele	beta	eaf	pval	se	F
rs11012732	A	G	0.224986	0.667807	5.4e-09	0.0385641	34.0365
rs12522261	G	A	0.210522	0.656527	3.9e-08	0.0383038	30.2073
rs148193266	A	C	-0.510362	0.957332	3.1e-08	0.0921544	30.6708
rs34517439	C	A	0.30792	0.879062	4.4e-08	0.0562443	29.9722
rs59499656	A	T	-0.228253	0.655507	2.4e-09	0.0382563	35.5981
rs6775319	A	T	0.225081	0.270752	3.5e-08	0.040802	30.4309

## Sheet: Table S3
Supplementary Table S3. Instrument variables of Sedentary time
SNP	effect_allele	other_allele	beta	eaf	pval	se	F
rs1858242	A	G	0.0300142	0.259068	3e-09	0.00507488	34.9787
rs26579	G	C	0.025355	0.415107	2.7e-08	0.00456053	30.9099
rs61776614	C	T	0.0477026	0.924528	3.9e-08	0.0086607	30.3373
rs62395624	C	A	-0.0313806	0.685528	2.5e-10	0.00494801	40.2219
rs737600	A	G	-0.0253813	0.537446	1.4e-08	0.00446612	32.2973
